# Supplementary material for: Implementation of the HACCP System for Apple Juice Concentrate Based on Patulin Prevention and Control
Source: Foods. 2023 Feb 13;12(4):786. doi: 10.3390/foods12040786 (PMC9956176; doi:10.3390/foods12040786)
Supplement: Supplementary file 1 [file foods-12-00786-s001.zip]

Archive with 1 entries (1 files):
- foods-2180115-supplementary.pdf
